# Supplementary material for: Population Pharmacodynamic Modelling of the CD19+ Suppression Effects of Rituximab in Paediatric Patients with Neurological and Autoimmune Diseases
Source: Pharmaceutics. 2023 Oct 26;15(11):2534. doi: 10.3390/pharmaceutics15112534 (PMC10674351; doi:10.3390/pharmaceutics15112534)
Supplement: Supplementary file 1 [file pharmaceutics-15-02534-s001.zip]

Archive with 1 entries (1 files):
- pharmaceutics-2609099-supplementary.pdf
